# Supplementary material for: Lipase-Responsive Amphotericin B Loaded PCL Nanoparticles for Antifungal Therapies
Source: Nanomaterials (Basel). 2022 Dec 29;13(1):155. doi: 10.3390/nano13010155 (PMC9823996; doi:10.3390/nano13010155)
Supplement: Supplementary file 1 [file nanomaterials-13-00155-s001.zip]

Archive with 1 entries (1 files):
- nanomaterials-2112121-supplementary.pdf
